# Supplementary material for: Intraspecific macroscopic digestive anatomy of ring-tailed lemurs (Lemur catta), including a comparison of frozen and formalin-stored specimens
Source: Primates. 2020 Nov 12;62(2):431–41. doi: 10.1007/s10329-020-00873-8 (PMC7936937; doi:10.1007/s10329-020-00873-8)
Supplement: Supplementary file 1 — Supplementary file1 (XLSX 17 KB) [file 10329_2020_873_MOESM1_ESM.xlsx]

## Sheet: JT_data_190709_mc
Source	animalID	Status	Sex	Age (years)	Body mass (kg)	Small intestine length (cm)	Caecum length (cm)	Caecum width (cm)	Colon&Rectum length (cm)	Total intestine length (cm)	Stomach mass (g)	Small intestine mass (g)	Caecum mass (g)	Colon&Rectum mass (g)	Total intestine mass (g)	Total GIT mass (g)
A	076	frozen	1	3.15068	3.36
A	065	frozen	1	5.36712	2.63	137	19	2	74	230	17.3	24	6.7	21.8	52.5	69.8
A	083	frozen	1	2.1589	2.29	125	20.5	2.7	65	210.5	16.8	23.1	7.8	17.4	48.3	65.1
A	090	frozen	1	1.17808	2.1	160	24	3.5	74	258	14.8	26	6.2	14.5	46.7	61.5
A	097	frozen	1	1.0411	1.92	154	27	4	61	242	12.1	32.8	14.3	7	54.1	66.2
A	096	frozen	1	1.0411	1.88	144	22	4.3	62.5	228.5	12.6	24.2	8.8	14.2	47.2	59.8
A	092	frozen	1	1.17808	1.75	135	20.4	3	64	219.4	13.8	19.6	5.8	13.8	39.2	53
A	102	frozen	1	0.120548	0.57	84	11.8	1.8	28	123.8	3	6.8	1.9	2.5	11.2	14.2
A	099	frozen	1	0.161644	0.6	91	15	2	33	139	4.7	8.2	2.5	2.6	13.3	18
B	Z.2016.142	frozen	1	10.8917	2.46	163	16.4	3.8	64.3	243.7	19.5	15.4	4.25	16.48	36.13	55.63
B	SR172.19	frozen	1	0.00273973	0.07	22.7	4.2	0.5	18.6	45.5	0.49	0.31	0.06	0.32	0.69	1.18
B	NMS.Z.2017.52.3	frozen	1	15.5	2.108	179	16.4	3.4	76.3	271.7	17.23	16.83	11.34	26.12	54.29	71.52
B	GH200.19	frozen	1	0.734247	0.824	53.4	6	1.7	19.7	79.1	0.74	1.45	0.34	0.66	2.45	3.19
B	SR169.19	frozen	1	0.00821918	0.106	36.6	9.2	0.55	22.7	68.5	0.49	1.01	0.11	0.48	1.6	2.09
A	031	frozen	2	8.16164	2.67	172	26	2.5	81	279	24.4	32	8.5	17.9	58.4	82.8
A	010	frozen	2	16.1753	2.6	213.6	31.2	5.4	108	352.8	21.4	28.4	11	37.9	77.3	98.7
A	030	frozen	2	8.16164	2.28	184	28	4	90	302	20.8	30.7	9.5	23.5	63.7	84.5
A	082	frozen	2	2.92877	2.1	128	23	4	60	211	12.4	16	6.7	15.8	38.5	50.9
A	993	frozen	2	1.17808	2.05	170	24	2	78	272	13.8	26.3	4.4	16.8	47.5	61.3
A	093	frozen	2	1.17808	1.55	120	18	1.8	52	190	13.4	19	5.4	10.6	35	48.4
B	SR206.18	frozen	2	14.97	2.22	154	19	2.4	68.5	241.5	15.03	15.4	2.9	15.8	34.1	49.13
B	SR33.19	frozen	2	24.5	1.96	188	19.1	5.2	91	298.1	22.2	28	11.9	23.7	63.6	85.8
B	GH198.19	frozen	2	2.89315	2.51	127	19	4.4	93	239	21.7	32.1	10.1	23.4	65.6	87.3
B	SR168.19	frozen	2	0.090411	0.214	65	4.8	1	29.4	99.2	1.62	2.15	0.22	1.92	4.29	5.91
B	SR166.19	frozen	2	0.246575	0.514	85	2.8	1.42	39.7	127.5	3.81	6.49	2.11	5.33	13.93	17.74
B	SR167.19	frozen	2	0.00273973	0.07	23	4.2	0.4	16.3	43.5	0.42	0.38	0.09	0.47	0.94	1.36
B	NMS.Z.2017.143.1	frozen	2	6.19178	3.48
C	00847	formalin	1		1.15	95	15		59	169		14.1	6.5	15.4	36	36
C	04031	formalin	1		1.75	104			104		11.3	19.9		29.1
C	04199	formalin	1	0.916667	1.8	158	14		61	233	9	31.2	6.5	15.6	53.3	62.3
C	04519	formalin	1	19	2.75		28		94		17.3		14.3	32.5
C	05044	formalin	1		1.9	151	19.5		83	253.5	12.4	15.5	6.7	19.8	42	54.4
C	05126	formalin	1		1.8	111	17.5		64	192.5	12.2	23.8	11.8	19.7	55.3	67.5
C	05797	formalin	1		1.5	111	16		77	204	13.5	20.5	11.9	26.1	58.5	72
C	05873	formalin	1	3	2.3	142	25		88	255	17	37.9	11.3	30.7	79.9	96.9
C	06017	formalin	1		1.5	108	15		77	200	13.9	15.8	5.6	24.3	45.7	59.6
C	06469	formalin	1	3	2	91	19.5		72	182.5	14.3	27.9	12.2	31.1	71.2	85.5
C	06607	formalin	1	4	1.6	65	5.5		59	129.5	18.7	20.5	5.3	29	54.8	73.5
C	06614	formalin	1		1.72	94	12		47	153	23	32.5	15.1	33.6	81.2	104.2
C	00918	formalin	2		1.4	115			71		13.1	22		31.4
C	01132	formalin	2		2.5	147	27		66	240	11.6	13.1	8	16.1	37.2	48.8
C	01147	formalin	2	0.333333	0.73	80	11.5		41	132.5	3.8	8.7	2	6.7	17.4	21.2
C	01149	formalin	2		2.1	124	19		64	207	17	37.9	11.3	30.6	79.8	96.8
C	04229	formalin	2		1.5	163			84		14.1	32.1		26.4
C	04818	formalin	2		1.3	93	14.5		55	162.5	12.8	30.1	9.4	28.6	68.1	80.9
C	04850	formalin	2		2.85	159	18.5		105	282.5	8.3	18.1	6.1	26.4	50.6	58.9
C	04919	formalin	2			168	26		119	313	20.8	29.6	8.7	51.9	90.2	111
C	05528	formalin	2		2.4	122	19.5		76	217.5	16.8	27.8	10.4	23	61.2	78
C	05588	formalin	2	2	1.7	136	18.5		69	223.5	10.8	19.5	6.6	24.2	50.3	61.1
C	05636	formalin	2		2	112	18		84	214	18.9	28.9	13.6	32.6	75.1	94
C	05724	formalin	2		2.6	132	20.5		83	235.5	15.2	23.5	8.6	25.7	57.8	73
C	05739	formalin	2		1.65	120	14		61	195	13.6	17.1	7.5	19.7	44.3	57.9
C	05862	formalin	2	7.5	1.5	88	16		57	161	18	29.8	12	26	67.8	85.8
C	05919	formalin	2		2.3	148	20.5				11.5	23.5	5.7
C	06221	formalin	2	0.625	1.1	89	12		49	150	11.6	16.3	4.8	13.2	34.3	45.9
C	06248	formalin	2		2.6	119	13.5		73	205.5	24.9	32.5	10.1	33.2	75.8	100.7
C	06425	formalin	2	3	2.45	136	18		61	215
C	06470	formalin	2	25	2.2	128	18.5		91	237.5	20.5	19.3	9.1	41.3	69.7	90.2
